# Supplementary material for: Long-Term Safety Evaluation of Fluorescent Gold Nanoclusters Conjugated with α-Lipoic Acid: Insights from a Six-Month In Vivo Study
Source: J Funct Biomater. 2025 Mar 5;16(3):89. doi: 10.3390/jfb16030089 (PMC11942834; doi:10.3390/jfb16030089)
Supplement: Supplementary file 1 [file jfb-16-00089-s001.zip]

Archive with 1 entries (1 files):
- jfb-3463611-supplementary.pdf
